# Supplementary material for: Chromosome-level genome assembly of navel orange cv. Gannanzao (Citrus sinensis Osbeck cv. Gannanzao)
Source: G3 (Bethesda). 2023 Nov 24;14(2):jkad268. doi: 10.1093/g3journal/jkad268 (PMC10849316; doi:10.1093/g3journal/jkad268)
Supplement: jkad268_Supplementary_Data [file jkad268_supplementary_data.zip]

Archive with 2 entries (2 files):
- Supplemental_Figures_G3-2023-404623.pdf
- Supplemental_Tables_G3-2023-404623.docx
